# Supplementary material for: Monitoring and analysis of the expansion of the Ajmr Port, Davao City, Philippines using multi-source remote sensing data
Source: PeerJ. 2019 Aug 19;7:e7512. doi: 10.7717/peerj.7512 (PMC6705383; doi:10.7717/peerj.7512)
Supplement: Supplemental Information 6 — Landsat imagery courtesy of NASA Goddard Space Flight Center and U.S. Geological Survey [file peerj-07-7512-s006.zip]

Archive with 1 entries (1 files):
- 181203_subset.tif
